# Supplementary material for: The D-dimer level predicts the postoperative prognosis in patients with non-small cell lung cancer
Source: PLoS One. 2019 Dec 26;14(12):e0222050. doi: 10.1371/journal.pone.0222050 (PMC6932866; doi:10.1371/journal.pone.0222050)
Supplement: S1 Dataset — (XLS) [file pone.0222050.s004.xls]

## Sheet: 1504-1703
No	age	gender	Induction	Smoking Index	c-tumor size(mm)	consolidation-tumor ratio	Ground glass nodule	ｃ-T factor	ｃ-N factor	ｃ-M factor	c-stage	c-pl (pleural invasion)	yc (post induction)-T factor (only for induction case)	yc(post induction)-N factor (only for induction case)	yc(post induction)-M factor (only for induction case)	yc(post induction)-stage (only for induction case)	histology	Adenocarcinoma or not	p-tumor size	p-T factor	p-N factor	p-M factor	p-pl (pleural invasion)	p-pm (pulmonary metastasis)	v factor (vascular invasion)	p-Stage	interstitial pneumonia	dead or alive	recurrence(5:lodal,1:otherlobe,2:dissemi,3:リlymphnode,4:distance)	recurrence	cancer death	overall survival (day)	disease free survival (day)	d-dimer level	anti coagration therapy
1	40	F	0	0	16	93.1751	part solid GGN	1a	0	0	1A	0	-	-	-	-	Ad	Ad	15	1b	0	0	0	0	0	1A2	-	0	0	0	0	920	920	0.3	0
2	72	F	0	600	30	100	pure solid	1b	0	0	1A	0	-	-	-	-	Ad	Ad	25	1c	0	0	0	0	0	1A3	-	1	1+3	1	1	948	501	0.4	0
3	64	F	0	0	31	100	pure solid	2a	0	0	1B	0	-	-	-	-	Ad	Ad	31	2a	0	0	0	0	0	1B	-	0	0	0	0	1009	1009	0.1	0
4	67	F	0	1470	60	100	pure solid	2ｂ	0	0	2A	0	-	-	-	-	Sq	non-Ad	39	2a	1	0	3	0	0	2B	-	0	0	0	0	1025	1025	0.9	0
5	66	M	0	705	17	100	pure solid	1a	0	0	1A	0	-	-	-	-	Ad	Ad	40	2a	1	0	0	0	0	2B	-	0	2+3	1	0	1046	1002	0.8	0
6	78	M	0	600	24	100	pure solid	1b	0	0	1A	0	-	-	-	-	Ad	Ad	35	2a	0	0	0	0	1	1B	-	0	0	0	0	1007	1007	2.7	0
7	72	M	0	250	31	38	part solid GGN	2a	0	0	1B	0	-	-	-	-	Ad	Ad	35	2a	0	0	0	0	0	1B	-	0	0	0	0	996	996	0.9
8	69	F	0	0	12	100	pure solid	1a	0	0	1A	0	-	-	-	-	Ad	Ad	21	1c	0	0	0	0	0	1A3	-	0	0	0	0	1020	1020	1.3	0
9	60	M	0	1600	32	100	pure solid	2a	0	0	1B	0	-	-	-	-	Ad	Ad	14	1b	0	0	0	0	0	1A2	-	0	0	0	0	907	907	12.7	0
10	81	F	0	0	13	76	part solid GGN	1a	0	0	1A	0	-	-	-	-	Ad	Ad	16	1b	0	0	0	0	0	1A2	-	0	0	0	0	984	984	0.4	0
11	70	M	0	1125	30	100	pure solid	2a	0	0	1B	0	-	-	-	-	Ad	Ad	40	2a	1	0	0	0	1	2B	0	0	4	1	0	1021	952	0.7	0
12	71	F	0	0	36	67	part solid GGN	2a	0	0	1B	0	-	-	-	-	Ad	Ad	35	2a	0	0	0	0	0	1B	0	0	0	0	0	865	865	0.6	0
13	71	F	0	0	17	100	pure solid	1a	0	0	1A	0	-	-	-	-	Ad	Ad	35	2a	0	0	1	0	0	1B	-	0	2	1	0	637	503	0.4	0
14	66	M	0	1600	32	37.5	part solid GGN	2a	0	0	1B	0	-	-	-	-	Ad	Ad	20	1b	0	0	0	0	0	1A2	-	0	0	0	0	848	848	0.7	0
15	47	F	0	240	12	100	pure solid	1a	0	0	1A	0	-	-	-	-	Ad	Ad	14	1b	0	0	0	0	0	1A2	-	0	0	0	0	1010	1010	0.3	0
16	74	M	0	360	60	100	pure solid	2b	0	0	2A	3	-	-	-	-	Sq	non-Ad	55	3	0	0	0	0	1	2B	-	0	0	0	0	225	225	1.3	0
17	68	M	0	1380	31	100	pure solid	2a	0	0	１B	0	-	-	-	-	Sq	non-Ad	35	2a	X	0	0	0	1	1B	-	1	0	0	0	988	988	2.1	0
18	63	M	0	0	23	100	pure solid	1b	0	0	1A	0	-	-	-	-	Ad	Ad	22	1c	0	0	0	0	0	1A3	-	0	0	0	0	920	920	0.4	0
19	69	M	0	800	24	100	pure solid	1b	0	0	1A	0	-	-	-	-	Ad	Ad	21	1c	1	0	1	0	1	2B	-	1	0	0	0	866	866	3.2	0
20	67	F	0	700	26	42	part solid GGN	1b	0	0	1A	0	-	-	-	-	Ad	Ad	17	1b	0	0	0	0	0	1A2	-	0	0	0	0	925	925	0.4	0
21	75	M	0	1110	53	100	pure solid	2b,1b	0	0	2A,1A	0	-	-	-	-	Sq	non-Ad	48	2b	0	0	0	0	0	2A	-	0	0	0	0	987	987	0.7	0
22	70	M	0	0	25	100	pure solid	1ｂ	0	0	1A	0	-	-	-	-	Ad	Ad	25	1c	0	0	0	0	0	1A3	0	0	0	0	0	923	923	0.2	0
23	71	M	0	960	28	67	part solid GGN	1b	0	0	1A	0	-	-	-	-	Ad	Ad	20	1b	0	0	0	0	0	1A2	0	0	0	0	0	966	966	0.3	0
24	52	M	0	440	26	100	pure solid	1ｂ	0	0	1A	0	-	-	-	-	Ad	Ad	22	1c	0	0	0	0	0	1A3	0	0	0	0	0	906	906	0.2	0
25	68	M	0	0	31	100	pure solid	2a	0	0	1B	0	-	-	-	-	Sq	non-Ad	32	2a	0	0	0	0	1	1B	0	0	0	0	0	906	906	0.5	0
26	67	M	0	560	56	100	pure solid	2b	0	0	2A	0	-	-	-	-	Ad	Ad	75	4	2	0	2	0	1	3B	UIP	0	2+4	1	0	371	275	1.2	0
27	60	F	0	450	5.6	0	pure GGN	1a	0	0	1A	0	-	-	-	-	Ad	Ad	14	1b	X	0	0	0	0	1A2	0	0	0	0	0	937	937	0.7	0
28	76	F	0	0	19	100	pure solid	1a	0	0	1A	0	-	-	-	-	Ad	Ad	22	1c	0	0	0	0	0	1A3	-	0	0	0	0	973	973	1	0
29	73	F	0	0	13	100	pure solid	1a	0	0	1A	0	-	-	-	-	Ad	Ad	13	1b	0	0	1	0	0	1A2	-	0	0	0	0	865	865	0.3	1
30	62	F	0	0	24	67	part solid GGN	1a	0	0	1A	0	-	-	-	-	Ad	Ad	22	1c	0	0	0	0	0	1A3	-	0	0	0	0	951	951	0.4
31	68	M	0	560	22	100	pure solid	3	1	0	3A	0	-	-	-	-	Sq	non-Ad	28	1c	2	0	0	0	1	3A	UIP pattern	0	0	0	0	952	952	0.2	1
32	73	F	0	0	20	100	pure solid	1b	0	0	１A	0	-	-	-	-	Ad	Ad	22	1c	0	0	0	0	0	1A3	-	0	0	0	0	725	725	0.6	1
33	74	M	0	1080	32	100	pure solid	1b	0	0	１A	0	-	-	-	-	SCLC	non-Ad	35	2a	1	0	1	0	1	2B	0	0	0	0	0	911	911	0.3	0
34	76	F	0	0	10	100	pure solid	1a	0	0	１A	0	-	-	-	-	Ad	Ad	15	1b	0	0	0	0	0	1A2	0	0	0	0	0	809	809	0.3	1
35	33	M	0	0	22	100	pure solid	1a	0	0	1A	0	-	-	-	-	Ad	Ad	20	1b	1	0	1	0	0	2B	0	0	0	0	0	942	942	0.1	0
36	79	M	0	2000	24	100	pure solid	1b	0	0	1A	0	-	-	-	-	Sq	non-Ad	12	1b	0	0	0	0	0	1A2	0	0	2+3	1	0	947	920	0.2	1
37	72	F	0	1350	11	100	pure solid	1a	0	0	1A	0	-	-	-	-	Sq	non-Ad	18	1b	0	0	0	2	0	1A2	0	0	0	0	0	946	946	0.4
38	68	F	0	100	25	100	pure solid	1b	0	0	1A	0	-	-	-	-	Ad	Ad	22	1c	0	0	0	0	0	1A3	0	0	0	0	0	876	876	0.2	0
39	73	M	0	1060	11	100	pure solid	1b	0	0	1A	0	-	-	-	-	Sq	non-Ad	22	1c	2	0	1	0	0	3A	0	0	0	0	0	637	637	0.4
40	73	M	0	1060	54	100	pure solid	2b	0	0	2A	0	-	-	-	-	Sq	non-Ad	65	3	2	0	0	0	0	3B	0	0	3	1	0	940	170	0.2	0
41	79	M	0	600	35	100	pure solid	2a	0	0	1B	3(葉間)	-	-	-	-	Ad	Ad	35	2a	0	0	3	0	0	1B	0	0	0	0	0	363	363	1.9	0
42	59	M	0	180	20	30	part solid GGN	1a	0	0	1A	0	-	-	-	-	Ad	Ad	12	1b	0	0	0	0	0	1A2	0	0	0	0	0	731	731	0.1	0
43	80	M	0	990	74	100	pure solid	3	0	0	2B	3(葉間)	-	-	-	-	Sｑ	non-Ad	57	3	0	0	1	0	1	2B	0	0	0	0	0	934	934	1.3	0
44	65	M	0	100	24	0	pure GGN	1ｂ	0	0	1A	0	-	-	-	-	Ad	Ad	31	2a	0	0	0	0	0	1B	0	0	0	0	0	771	771	0.3	0
45	66	M	0	1640	17	100	pure solid	1a	0	0	1A	0	-	-	-	-	Large	non-Ad	19	1b	0	0	0	0	1	1A2	-	0	0	0	0	916	916	0.7	0
46	68	F	0	0	20	60	part solid GGN	-	-	-	-	-	-	-	-	-	Ad	Ad	16	1b	0	0	0	0	0	1A2	0	0	0	0	0	757	757	0.3	0
47	78	M	0	1122	11	100	pure solid	1a	0	0	1A	0	-	-	-	-	Sq	non-Ad	25	1c	0	0	0	0	1	1A3	0	0	3	1	0	813	257	0.7	0
48	74	F	0	0	18	27	part solid GGN	1a	0	0	1A	0	-	-	-	-	Ad	Ad	10	1a	0	0	0	0	0	1A1	0	0	0	0	0	909	909	0.2	0
49	67	M	0	1350	35	100	pure solid	2a	0	0	1B	0	-	-	-	-	Ad	Ad	38	2a	0	0	0	0	0	1B	0	0	0	0	0	876	876	0.2	0
50	78	M	0	800	17	100	pure solid	3	2	0	3A	0	-	-	-	-	SCLC	non-Ad	25	1c	2	0	1	0	1	3A	0	0	4	1	0	546	326	0.8	0
51	66	M	0	1600	32	100	pure solid	2a	0	0	1B	0	-	-	-	-	LCNEC	non-Ad	38	2a	0	0	0	0	1	1B	0	0	0	0	0	925	925	0.2	0
52	61	M	0	900	29	100	pure solid	1b	0	0	0	1A	-	-	-	-	Ad	Ad	28	1c	0	0	0	0	0	1A3	0	0	0	0	0	910	910	0.5	0
53	76	M	0	1200	23	100	pure solid	1ｂ	0	0	1A	0	-	-	-	-	Sq	non-Ad	23	1c	0	0	0	0	0	1A3	0	1	0	0	0	146	146	1.1	0
54	65	M	0	900	27	100	pure solid	1b	0	0	0	1A	-	-	-	-	Ad	Ad	25	1c	0	0	0	0	1	1A3	0	0	0	0	0	914	914	0.5	0
55	71	F	0	0	40	100	pure solid	4	0	0	3A	0	-	-	-	-	Ad	Ad	32	2a	2	0	0	0	0	3A	0	0	0	0	0	797	797	0.2	0
56	52	F	1	1240	26.6	100	pure solid	1b	2	0	3A	0	1b	0	0	１A	Ad	Ad	25	1c	0	0	0	0	0	1A3	0	0	0	0	0	893	893	0.8	0
57	77	M	1	3180	60	100	pure solid	3	1	0	3A	3	3	1	0	3A	Sq	non-Ad	68	3	0	0	3	0	1	2B	0	1	2+3	1	1	289	239	14.7	0
58	67	M	1	2000	100	100	pure solid	4	0	0	3A	3	4	0	0	3A	Sq	non-Ad	105	4	0	0	3	0	1	3A	0	1	4	1	1	232	162	1.6	0
59	59	M	0	800	26	54	part solid GGN	1a	0	0	1A	0	-	-	-	-	Ad	Ad	27	1c	0	0	0	0	0	1A3	0	0	0	0	0	841	841	0.2	0
60	71	F	0	0	21	100	pure solid	1ｂ	0	0	1A	0	-	-	-	-	Ad	Ad	32	2a	2	0	0	0	1	3A	0	0	4	1	0	906	440	0.5	0
61	54	F	1	600	57	100	pure solid	2b	2	0	3A	0	2a	0	0	１B	no residual carcinoma	non-Ad	38	2a	0	0	0	0	0	1B	0	0	0	0	0	729	729	1.8	0
62	74	M	0	2080	34	100	pure solid	2a	0	0	1B	0	-	-	-	-	Sq	non-Ad	71	4	0	0	3	0	0	3A	0	1	0	0	0	573	573	0.5	0
63	52	F	0	0	7	100	pure solid	1a	0	0	1A	0	-	-	-	-	Ad	Ad	7	1a	0	0	0	-	-	1A1	-	0	5	1	0	872	375	0.1	0
64	68	M	0	2100	40	100	pure solid	1ｂ	0	0	1A	0	-	-	-	-	LCNEC	non-Ad	28	1c	0	0	0	0	0	1A3	0	0	0	0	0	752	752	0.3	0
65	68	F	0	0	21	43.9	part solid GGN	1b	0	0	1A	0	-	-	-	-	Ad	Ad	16	1b	0	0	0	0	0	1A2	0	0	0	0	0	731	731	0.2	0
66	54	F	0	480	4	100	pure solid	1a	2	0	3A	0	-	-	-	-	Ad	Ad	6	1a	2	0	0	0	-	2B	0	0	0	0	0	841	841	0.5	0
67	65	F	0	1400	41	100	pure solid	2a	0	0	1B	0	-	-	-	-	Sq	non-Ad	48	2b	0	0	3	0	1	2A	0	0	0	0	0	851	851	0.3	0
68	70	M	0	860	24	100	pure solid	1b	1	0	2A	0	-	-	-	-	Ad	Ad	28	1c	2	0	2	0	0	2B	0	0	0	0	0	848	848	2.8	0
69	68	F	0	0	18	100	pure solid	1a	0	0	1A	0	-	-	-	-	Ad	Ad	13	1b	0	0	1	0	0	1A2	0	0	0	0	0	860	860	0.7	0
70	78	F	0	0	22	55	part solid GGN	1a	0	0	1A	0	-	-	-	-	Aｄ	non-Ad	0	is	0	0	0	0	0	1A1	0	0	0	0	0	705	705	0.7	0
71	77	M	0	560	26	46	part solid GGN	1ｂ	0	0	1A	0	-	-	-	-	Ad	Ad	15	1b	0	0	0	0	0	1A2	0	0	0	0	0	732	732	0.5	0
72	60	F	0	12	10	0	pure GGN	1a	0	0	1A	0	-	-	-	-	Ad	Ad	18	1b	0	0	0	0	0	1A2	0	0	0	0	0	735	735	0.4	0
73	74	M	0	800	18	100	pure solid	1b	0	0	1A	0	-	-	-	-	Ad	Ad	25	1c	2	0	0	0	0	3A	0	0	0	0	0	787	787	0.6	0
74	69	F	0	0	28	51.4	part solid GGN	1b	0	0	1A	0	-	-	-	-	Ad	Ad	22	1c	0	0	0	0	1	1A3	0	0	3	1	0	862	713	0.7	0
75	46	F	0	600	15	100	pure solid	1b	0	0	1A	0	-	-	-	-	SCLC	non-Ad	15	1b	0	0	0	0	0	1A2	0	0	0	0	0	855	855	0.7	0
76	69	M	0	680	27	100	pure solid	1b	0	0	1A	0	-	-	-	-	Ad	Ad	28	1c	0	0	0	0	0	1A3	0	0	0	0	0	738	738	0.2	0
77	67	M	0	1200	21	100	pure solid	1b,1a	0	0	1A	0	-	-	-	-	Sq	non-Ad	20	1b	0	0	0	0	0	1A2	0	0	0	0	0	757	757	0.3	0
78	75	M	1	0	37.4	100	pure solid	3	2	0	1B	3	2a	0	0	2B	Ad	Ad	32	2a	2	0	3	0	0	3A	0	0	3	1	0	853	750	3.5	0
79	69	M	0	1125	25	100	pure solid	1b	0	0	1A	0	-	-	-	-	Sq	non-Ad	27	1c	0	0	0	0	1	1A3	0	0	0	0	0	844	844	0.4	0
80	77	M	0	400	28	100	pure solid	1b	0	0	1A	0	-	-	-	-	Ad	Ad	16	1b	0	0	0	0	0	1A2	0	0	4	1	0	812	364	0.2	0
81	70	M	0	2000	21	100	pure solid	4	0	0	3A	3	-	-	-	-	Ad	Ad	22	1c	0	0	0	0	0	1A3	0	0	0	0	0	785	785	0.5	0
82	69	M	0	1110	27	100	pure solid	3	0	0	2B	0	-	-	-	-	Ad	Ad	33	2a	1	0	0	1	1	2B	0	0	3	1	0	848	479	0.2	0
83	73	M	0	1000	7.5	100	pure solid	1a	0	0	1A	0	-	-	-	-	SCLC	non-Ad	9	1a	0	0	0	0	0	1A1	0	0	0	0	0	834	834	1.1	0
84	67	M	0	1680	27	41	part solid GGN	1b	0	0	1A	0	-	-	-	-	Ad	Ad	14	1b	0	0	0	0	0	1A2	0	0	0	0	0	812	812	0.4	0
85	43	M	0	15	22	100	pure solid	1a	0	0	1A	0	-	-	-	-	Ad	Ad	18	1b	0	0	1	0	0	1A2	0	0	0	0	0	742	742	0.2	0
86	82	M	0	100	18	100	pure solid	1a	0	0	1A	0	-	-	-	-	Ad	Ad	17	1b	0	0	0	0	0	1A2	0	0	0	0	0	772	772	2.5	0
87	59	F	0	0	26	44.4	part solid GGN	1b	0	0	1A	0	-	-	-	-	Ad	Ad	33	2a	0	0	0	0	0	1B	0	0	0	0	0	757	757	0.2	0
88	64	M	0	0	21	55	part solid GGN	1b	0	0	1A	0	-	-	-	-	Ad	Ad	24	1c	0	0	0	0	0	1A3	0	0	0	0	0	724	724	0.4	0
89	68	M	0	800	25	100	pure solid	1b	0	0	1A	0	-	-	-	-	Ad	Ad	35	2a	0	0	1	0	1	1B	0	0	0	0	0	713	713	0.8	0
90	59	M	0	740	24	100	pure solid	1ｂ	0	0	1A	0	-	-	-	-	Ad	Ad	31	2a	0	0	0	0	0	1B	0	0	0	0	0	806	806	0.4	0
91	67	F	0	0	21	100	pure solid	1b	0	0	1A	0	-	-	-	-	Ad	Ad	26	1c	1	0	0	0	0	2B	0	0	0	0	0	825	825	0.3	0
92	75	M	0	980	24	37	part solid GGN	1b	0	0	1A	0	-	-	-	-	Ad	Ad	25	1c	0	0	0	0	0	1A3	0	0	4	1	0	760	420	3.5	0
93	57	M	1	1200	32	100	pure solid	2a	2	0	3A	0	1b	2	0	3A	Sq	non-Ad	17	1b	2	0	0	0	1	3A	0	1	2+3	1	1	287	245	0.3	0
94	63	M	0	900	14	100	pure solid	1a	0	0	1A	0	-	-	-	-	Sq	non-Ad	17	1b	0	0	0	0	0	1A2	0	0	0	0	0	777	777	3.2	0
95	78	M	0	0	14	47	part solid GGN	1a	0	0	1A	0	-	-	-	-	Ad	Ad	15	1b	0	0	0	0	0	1A2	0	0	0	0	0	755	755	0.5	0
96	53	M	0	500	13	100	pure solid	1a	0	0	1A	0	-	-	-	-	Ad	Ad	18	1b	1	0	0	0	0	2B	0	0	0	0	0	706	706	0.3	0
97	69	M	0	585	32	100	pure solid	1b	0	0	1A	0	-	-	-	-	Ad	Ad	25	1c	0	0	0	0	0	1A3	0	0	0	0	0	759	759	0.2	0
98	74	M	0	1560	38	100	pure solid	2a	0	0	1B	0	-	-	-	-	Sq	non-Ad	25	1c	0	0	0	0	0	1A3	0	0	0	0	0	786	786	0.7	0
99	67	M	0	920	16	100	pure solid	1a	0	0	1A	0	-	-	-	-	Sq	non-Ad	31	2a	0	0	0	0	0	1B	0	1	0	0	0	619	619	0.8	0
100	84	F	0	1600	41	100	pure solid	2a	0	0	１B	0	-	-	-	-	Sq	non-Ad	35	2a	0	0	1	0	0	1B	0	0	0	0	0	761	761	1	0
101	73	M	0	1040	22	100	pure solid	1ｂ	0	0	1A	0	-	-	-	-	Ad	Ad	25	1c	0	0	1	0	0	1A3	0	0	4	1	0	801	120	1.1	0
102	51	F	0	0	24	75	part solid GGN	1b	0	0	1A	0	-	-	-	-	Ad	Ad	22	1c	0	0	0	0	0	1A3	0	0	0	0	0	770	770	0.2	0
103	55	M	0	560	14	100	pure solid	1a	0	0	1A	0	-	-	-	-	Ad	Ad	10	1a	0	0	0	0	0	1A1	0	0	0	0	0	731	731	0.3	0
104	48	F	0	120	30	100	pure solid	2a	0	0	1B	0	-	-	-	-	Ad	Ad	30	1c	1	0	3	0	1	2B	0	0	4	1	0	783	589	0.2	0
105	77	M	0	1830	24	100	pure solid	1b,1a	0	0	1A,1A	0	-	-	-	-	SCLC	non-Ad	22	1c	0	0	0	0	0	1A3	0	0	0	0	0	610	610	1.1	1
106	74	M	0	636	45	100	pure solid	2a	1	0	2A	3	-	-	-	-	Sq	non-Ad	36	2a	1	0	0	0	1	2B	0	0	0	0	0	743	743	0.7	0
107	66	M	0	1600	8	100	pure solid	-	-	-	-	-	-	-	-	-	Sq	non-Ad	10	1a	0	0	0	-	-	1A1	-	1	4	1	1	507	255	2.5	0
108	60	F	0	0	7	0	pure GGN	1a	0	0	1A	-	-	-	-	-	Ad	Ad	11	1b	0	0	0	0	0	1A2	0	0	0	0	0	720	720	0.2	0
109	74	M	0	2160	9	100	pure solid	1a	0	0	1A	-	-	-	-	-	Ad	Ad	12	1b	0	0	3	0	0	1A2	0	0	0	0	0	739	739	0.4	0
110	70	M	0	400	0	100	pure solid	1a	0	0	1A	0	-	-	-	-	No residual carcinoma	non-Ad	0	is	0	0	0	-	0	0	0	0	0	0	0	734	734	0.4	0
111	84	F	0	0	26	100	pure solid	1b	0	0	1A	0	-	-	-	-	Ad	Ad	28	1c	0	0	0	0	0	1A3	0	0	0	0	0	22	22	1.8	0
112	78	M	0	820	34	0	pure GGN	2a	0	0	1B	0	-	-	-	-	Ad	Ad	27	1c	0	0	0	0	0	1A3	0	0	0	0	0	771	771	0.5	1
113	71	M	1	600	40	100	pure solid	2a,2a	0,2	0,0	IB,IIIA	0	2a(左)	2	0	3A	Sq	non-Ad	35	2a	2	0	0	0	1	3A	0	0	4	1	0	764	96	5.4	0
114	71	M	0	1500	25	100	pure solid	1b	0	0	1A	0	-	-	-	-	Sq	non-Ad	25	1c	0	0	0	0	1	1A3	0	0	0	0	0	752	752	0.6	0
115	61	M	0	2460	35	100	pure solid	2a	1	0	2A	0	-	-	-	-	Sq	non-Ad	35	2a	2	0	0	0	1	3A	0	0	3	1	0	743	371	1.2	0
116	66	M	0	2400	35	100	pure solid	2a	1	0	2A	0	-	-	-	-	Sq	non-Ad	40	2a	1	0	0	0	1	2B	0	0	3	1	0	755	594	1.2	0
117	74	F	0	0	11	0	pure GGN	1a	0	0	1A	0	-	-	-	-	Ad	Ad	7	1a	0	0	0	0	0	1A1	0	0	0	0	0	706	706	0.5	0
118	57	M	0	800	46	100	pure solid	2a	0	0	1B	0	-	-	-	-	Ad	Ad	45	2b	0	0	2	0	0	2A	0	0	0	0	0	749	749	0.5	0
119	60	F	0	0	20	100	pure solid	1a	0	0	1A	0	-	-	-	-	Ad	Ad	15	1b	0	0	0	0	0	1A2	0	0	0	0	0	749	749	0.4	0
120	59	F	0	0	31	100	pure solid	2a	0	0	1B	0	-	-	-	-	Ad	Ad	32	2a	0	0	2	0	1	1B	0	0	1	1	0	722	379	1.1	0
121	80	M	0	1200	16	100	pure solid	1	0	0	1A	0	-	-	-	-	Ad	Ad	20	1b	0	0	1	0	0	1A2	0	0	0	0	0	727	727	0.2	0
122	70	M	0	705	48	100	pure solid	2a	0	0	1B	0	-	-	-	-	Ad	Ad	35	2a	0	0	0	0	0	1B	0	0	0	0	0	743	743	0.9	0
123	76	F	0	0	34	100	pure solid	2a	0	0	1B	0	-	-	-	-	Ad	Ad	29	1c	2	0	2	0	1	3A	0	0	4	1	0	734	190	0.7	0
124	65	F	0	0	12	100	pure solid	1a	0	0	1A	0	-	-	-	-	Ad	Ad	11	1b	X	0	0	0	0	1A2	0	0	0	0	0	680	680	0.5	0
125	68	M	0	1500	24	100	pure solid	1ｂ	0	0	1A	0	-	-	-	-	Ad	Ad	23	1c	0	0	0	0	0	1A3	0	0	0	0	0	736	736	0.2	0
126	78	F	0	0	24	45.1	part solid GGN	1ｂ	0	0	1A	0	-	-	-	-	Ad	Ad	18	1b	0	0	0	0	0	1A2	0	0	0	0	0	722	722	0.9	0
127	74	M	0	3240	52	100	pure solid	2ｂ	0	0	2A	0	-	-	-	-	Ad	Ad	60	3	0	0	0	0	1	2B	0	1	3+4	1	1	297	202	4	0
128	70	M	0	1960	16	100	pure solid	1a	0	0	1A	0	-	-	-	-	-	non-Ad	15	1b	X	0	1	0	0	1A2	0	1	2	1	1	543	322	1.1	0
129	74	M	0	1410	22	100	pure solid	1ｂ	0	0	1A	0	-	-	-	-	Ad	Ad	15	1b	0	0	0	0	0	1A2	0	0	0	0	0	738	738	0.3	0
130	68	M	0	1410	13	100	pure solid	1a	0	0	1A	0	-	-	-	-	SCLC	non-Ad	14	1b	0	0	0	0	0	1A2	0	1	0	0	0	256	256	1.4	0
131	60	F	0	0	23	100	pure solid	1b	0	0	1A	0	-	-	-	-	Ad	Ad	18	1b	0	0	0	0	1	1A2	0	0	0	0	0	666	666	0.3	0
132	78	M	0	300	11	100	pure solid	1a	0	0	1A	0	-	-	-	-	Sq	non-Ad	17	1b	0	0	0	0	0	1A2	0	1	0	0	0	491	491	0.5	1
133	74	M	0	940	17	100	pure solid	1a	0	0	1A	-	-	-	-	-	Sq	non-Ad	14	1b	0	0	0	0	0	1A2	0	1	0	0	0	186	186	2.3	0
134	67	F	0	50	23	100	pure solid	1b	0	0	1A	0	-	-	-	-	Sq	non-Ad	28	1c	0	0	3	0	0	1A3	0	0	0	0	0	727	727	0.2	0
135	63	M	0	440	24	100	pure solid	1b	0	0	1A	0	-	-	-	-	Sq	non-Ad	20	1b	0	0	0	0	0	1A2	0	0	0	0	0	685	685	1	0
136	66	M	0	1150	24	100	pure solid	1b	1	0	2A	0	-	-	-	-	Ad	Ad	28	1c	0	0	1	0	0	1A3	-	0		1	0	708	360	0.1	0
137	67	M	0	940	25	100	pure solid	2a	3	0	3B	-	-	-	-	-	Basaloid Sq	non-Ad	35	2a	1	0	0	0	1	2B	-	0	0	0	0	659	659	0.1	0
138	67	M	0	600	33	100	pure solid	2a	0	0	1B	0	-	-	-	-	Ad	Ad	22	1c	1	0	0	0	1	2B	-	0	0	0	0	701	701	0.9	0
139	67	M	0	20	22	57	part solid GGN	1b	0	0	1A	0	-	-	-	-	Ad	Ad	15	1b	0	0	0	0	0	1A2	-	0	0	0	0	664	664	0.4	0
140	70	M	0	1020	12	100	pure solid	1a	0	0	1A	0	-	-	-	-	Ad	Ad	10	1a	0	0	0	0	0	1A1	-	0	0	0	0	666	666	0.4	0
141	67	F	0	0	19	100	pure solid	1a	0	0	1A	0	-	-	-	-	Ad	Ad	19	1b	2	0	0	0	0	3A	-	0	0	0	0	638	638	0.3	0
142	67	F	0	0	29	54	part solid GGN	2a	0	0	1B	0	-	-	-	-	Ad	Ad	23	1c	0	0	0	0	1	1A3	-	0	0	0	0	654	654	0.4	0
143	65	F	0	0	5	100	pure solid	1b	0	0	1A	0	-	-	-	-	Ad	Ad	15	1b	1	0	0	0	0	2B	-	0		1	0	677	390	0.4	0
144	72	M	0	470	21	33	part solid GGN	1b	0	0	1A	0	-	-	-	-	Ad	Ad	25	1c	0	0	0	0	0	1A3	-	0	0	0	0	543	543	0.5	0
145	75	F	0	0	77	100	pure solid	3	0	0	IIB	0	-	-	-	-	Ad	Ad	85	4	0	0	1	0	0	3A	-	0		1	0	676	424	0.6	0
146	76	F	0	900	25	100	pure solid	1b	0	0	1A	0	-	-	-	-	Sq	non-Ad	25	1c	0	0	0	0	0	1A3	-	0	0	0	0	625	625	0.3	0
147	75	M	0	880	11	100	pure solid	1a	0	0	1A	0	-	-	-	-	Ad	Ad	12	1b	0	0	0	0	1	1A2	-	0	0	0	0	640	640	0.8	0
148	59	F	0	520	14	100	pure solid	1a	0	0	1A	0	-	-	-	-	Ad	Ad	12	1b	0	0	0	0	0	1A2	-	0	0	0	0	646	646	0.4	0
149	82	M	0	550	15	100	pure solid	1a	0	0	1A	0	-	-	-	-	Ad	Ad	14	1b	0	0	0	0	0	1A2	-	0	0	0	0	610	610	1.9	0
150	68	F	0	0	30	53	part solid GGN	2a	0	0	1B	0	-	-	-	-	Ad	Ad	28	1c	0	0	0	0	0	1A3	-	0	0	0	0	536	536	0.4	0
151	53	F	0	0	14.9	0	pure GGN	1a	0	0	1A	0	-	-	-	-	Ad	Ad	10	1a	0	0	0	0	0	1A1	-	0	0	0	0	547	547	0.1	0
152	75	F	0	0	6	42	part solid GGN	1a	0	0	1A	0	-	-	-	-	Ad	Ad	7	1a	0	0	0	0	0	1A1	-	0	0	0	0	619	619	0.7	0
153	61	F	0	0	12	0	pure GGN	1a	0	0	1A	0	-	-	-	-	Ad	Ad	10	1a	0	0	0	-	-	1A1	-	0	0	0	0	557	557	0.2	0
154	61	M	0	0	14	0	pure GGN	1a	0	0	1A	0	-	-	-	-	Ad	Ad	10	1a	0	0	0	0	0	1A1	-	0	0	0	0	582	582	0.7	0
155	65	F	0	0	32	100	pure solid	2a	0	0	1B	0	-	-	-	-	Ad	Ad	33	2a	0	0	0	0	0	1B	-	1		1	1	400	140	0.1	0
156	42	F	0	0	34	63	part solid GGN	2a	0	0	1B	0	-	-	-	-	Ad	Ad	29	1c	2	0	0	0	0	1A3	-	0	0	0	0	634	634	0.4	0
157	70	F	0	300	32	100	pure solid	2a	0	0	1B	0	-	-	-	-	Ad	Ad	21	1c	0	0	0	0	0	1A3	-	0	0	0	0	652	652	0.5	0
158	80	F	0	70	13	100	pure solid	1a	0	0	1A	0	-	-	-	-	Ad	Ad	12	1b	0	0	0	0	0	1A2	-	0	0	0	0	487	487	0.4	0
159	75	M	0	0	12	0	pure GGN	1a	0	0	1A	0	-	-	-	-	Ad	Ad	10	1a	0	0	0	0	0	1A1	-	0	0	0	0	564	564	0.2	0
160	71	M	0	320	10	27	part solid GGN	1a	0	0	1A	0	-	-	-	-	Ad	Ad	12	1b	0	0	0	0	0	1A2	-	0	0	0	0	617	617	1.7	0
161	72	M	0	200	28	0	pure GGN	1b	0	0	1A	0	-	-	-	-	Ad	Ad	25	1c	0	0	0	0	0	1A3	-	0	0	0	0	533	533	0.5	0
162	79	M	0	1080	32	100	pure solid	2a	0	0	1B	-	-	-	-	-	Ad	Ad	25	1c	0	0	0	0	0	1A3	fibriblastic foci (not UIP pattern)	0	0	0	0	598	598	0.6	1
163	79	M	0	2000	27	100	pure solid	1a	0	0	1A	-	-	-	-	-	Sq	non-Ad	21	1c	0	0	0	0	0	1A3	-	0	0	0	0	356	356	0.7	0
164	70	M	0	560	20	100	pure solid	1a	0	0	1A	-	-	-	-	-	typical carcinoid	non-Ad	17	1b	1	0	0	0	0	2B	-	0	0	0	0	556	556	0.4	0
165	71	M	0	0	21	100	pure solid	1b	0	0	1A	-	-	-	-	-	Ad	Ad	25	1c	0	0	0	0	0	1A3	-	0	0	0	0	532	532	0.3	0
166	82	F	0	0	13	100	pure solid	1a	0	0	1A	-	-	-	-	-	Ad	Ad	35	2a	0	0	0	0	0	1B	-	0	0	0	0	615	615	1.3	1
167	52	M	0	0	26	100	pure solid	1a	1	0	２A	0	-	-	-	-	Ad	Ad	25	1c	1	0	1	0	1	2B	-	0	0	0	0	636	636	0.4	0
168	56	M	0	1080	60	100	pure solid	3	1	0	3A	0	-	-	-	-	Sq	non-Ad	42	2b	0	0	1	0	0	2A	-	0	0	0	0	631	631	0.5	0
169	81	M	0	0	17	29.4	part solid GGN	1a	0	0	1A	0	-	-	-	-	Ad	Ad	15	1b	0	0	0	0	0	1A2	-	0	0	0	0	522	522	0.5	0
170	72	M	0	520	57	100	pure solid	2b	0	0	2A	0	-	-	-	-	Pleomorphic	non-Ad	40	2a	2	0	1	0	0	3A	-	0		1	0	619	49	0.9	0
171	82	M	0	0	32	100	pure solid	2a	0	0	1B	2	-	-	-	-	Ad	Ad	32	2a	0	0	3	0	0	1B	-	0	0	0	0	176	176	0.7	0
172	78	M	0	1920	30	100	pure solid	2a	0	0	1B	0	-	-	-	-	Sq	non-Ad	35	2a	0	0	3	0	1	1B	-	0	0	0	0	538	538	0.6	0
173	67	F	0	400	23	39	part solid GGN	1b	0	0	1A	0	-	-	-	-	Ad	Ad	22	1c	0	0	0	0	0	1A3	-	0	0	0	0	504	504	0.1	1
174	73	M	0	0	21	100	pure solid	1b	0	0	1A	0	-	-	-	-	Ad	Ad	18	1b	0	0	0	0	1	1A2	-	0	0	0	0	525	525	0.3	0
175	47	F	0	0	12	41	part solid GGN	１a	0	0	1A	0	-	-	-	-	Ad	Ad	8	1a	0	0	0	0	0	1A1	-	0	0	0	0	554	554	0.1	0
176	58	M	0	190	25	100	pure solid	1b	0	0	1A	0	-	-	-	-	Ad	Ad	23	1c	1	0	0	0	1	1A3	-	0	0	0	0	566	566	0.3	0
177	78	M	0	225	35	100	pure solid	2a	0	0	1B	0	-	-	-	-	Ad	Ad	45	2b	0	0	0	0	0	2A	-	0	0	0	0	561	561	0.7	1
178	71	M	0	1080	17	71	part solid GGN	1a	0	0	1A	0	-	-	-	-	Sq	non-Ad	12	1b	0	0	0	0	0	1A2	-	0	0	0	0	538	538	0.5	0
179	82	M	0	900	10	100	pure solid	1a	0	0	1A	0	-	-	-	-	Sq	non-Ad	15	1b	x	0	0	0	0	1A2	-	0	0	0	0	577	577	0.2	1
180	73	M	0	0	32	100	pure solid	2a/1a	0	0	1B,1A	0	-	-	-	-	Ad	Ad	66	3	0	0	0	0	1	2B	-	0	0	0	0	557	557	1.2	0
181	78	M	0	1680	24	100	pure solid	1b	0	0	1A	0	-	-	-	-	Ad	Ad	20	1b	0	0	0	0	0	1A2	-	1	0	0	0	730	730	1	0
182	69	M	0	800	22	100	pure solid	1b	0	0	1A	0	-	-	-	-	Sq	non-Ad	22	1c	0	0	1	0	0	1A3	UIP?	0	0	0	0	556	556	0.5	0
183	74	M	0	1000	26	100	pure solid	1b	0	0	1A	0	-	-	-	-	Sq	non-Ad	15	1b	0	0	0	0	1	1A2	UIP	0	0	0	0	577	577	2	0
184	67	M	0	200	43	100	pure solid	2a	1	0	2A	0	-	-	-	-	Sq	non-Ad	37	2a	0	0	1	0	1	1B	-	0	0	0	0	545	545	0.3	0
185	76	M	0	1000	22	18.1	part solid GGN	1b	0	0	1A	0	-	-	-	-	Ad	Ad	19	1b	0	0	0	0	0	1A2	-	0	0	0	0	505	505	0.4	0
186	74	M	0	960	18	100	pure solid	1a	0	0	1A	0	-	-	-	-	Pleo	non-Ad	15	1b	0	0	0	0	0	1A2	-	0	0	0	0	553	553	0.2	0
187	63	Ｆ	0	0	14	100	pure solid	1a	0	0	1A	0	-	-	-	-	Ad	Ad	15	1b	0	0	0	0	0	1A2	-	0	0	0	0	559	559	0.2	0
188	73	M	0	840	13	100	pure solid	1a	0	0	1A	0	-	-	-	-	Sq	non-Ad	11	1b	0	0	0	0	0	1A2	-	0	0	0	0	503	503	0.7	0
189	50	M	0	0	29	100	pure solid	1b	0	0	1A	-	-	-	-	-	Ad	Ad	33	2a	2	0	2	0	1	3A	-	0	0	0	0	513	513	0.2	0
190	69	F	0	800	40	100	pure solid	3	0	0	2B	0	2a	0	0	1B	Sq	non-Ad	36	4	1	0	0	0	1	3A	-	0	0	0	0	570	570	1.6	0
191	82	M	0	0	38	100	pure solid	2a	0	0	1B	0	-	-	-	-	Ad	Ad	32	2a	0	0	1	0	0	1B	-	0	0	0	0	559	559	0.2	1
192	64	F	0	0	21	46.9	part solid GGN	1b	0	0	1A	0	-	-	-	-	Ad	Ad	18	1b	0	0	0	0	0	1A2	UIP	0	0	0	0	503	503	0.3	0
193	67	M	0	200	31	100	pure solid	2a	0	0	1B	0	-	-	-	-	Ad	Ad	43	2b	0	0	0	0	1	2A	-	0	0	0	0	472	472	1.5	0
194	57	M	0	170	15	100	pure solid	1a	0	0	1A	0	-	-	-	-	Ad	Ad	11	1b	0	0	0	0	0	1A2	-	0	0	0	0	547	547	0.2	0
195	62	M	0	1200	27	26	part solid GGN	1b	0	0	1A	0	-	-	-	-	Ad	Ad	28	1c	0	0	0	0	0	1A3	-	0	0	0	0	490	490	0.1	0
196	66	M	0	920	28	100	pure solid	1ｂ	0	0	1A	0	-	-	-	-	Ad	Ad	25	1c	0	0	0	0	1	1A3	-	0	0	0	0	554	554	0.5	0
197	74	Ｆ	0	0	38	100	pure solid	2a	0	0	1B	0	-	-	-	-	Ad	Ad	38	2a	0	0	0	0	0	1B		0	0	0	0	531	531	0.5	0
198	44	Ｆ	0	0	23.5	70	part solid GGN	1ｂ	0	0	1A	0	-	-	-	-	Ad	Ad	17	1b	2	0	0	0	0	3A	-	0	0	0	0	468	468	0.1	0
199	61	M	0	800	41	100	pure solid	2a	0	0	1B	0	-	-	-	-	Ad	Ad	37	2a	2	1b	1	0	1	4	-	1	4	1	1	144	8	0.3	0
200	79	M	0	1200	36	100	pure solid	2a	0	0	1B	-	-	-	-	-	Sq	non-Ad	24	1c	0	0	1	0	1	1A3	-	0	4	1	0	299	35	0.7	1
201	84	M	0	0	16	56	part solid GGN	1a	0	0	1A	0	-	-	-	-	Ad	Ad	14	1b	0	0	0	0	0	1A2	CHP?	0	0	0	0	367	367	0.5	0
202	70	F	0	0	21	86	part solid GGN	1b	0	0	1A	0	-	-	-	-	Ad	Ad	17	1b	0	0	0	0	0	1A2	-	0	0	0	0	491	491	0.5	0
203	76	M	0	1100	35	100	pure solid	2a	0	0	1B	0	-	-	-	-	Ad	Ad	42	2b	1	0	1	0	1	2B	-	0	3+4	1	0	533	499	0.2	0
205	74	M	0	1000	57	100	pure solid	2a	0	0	2A	0	-	-	-	-	Sq	non-Ad	80	4	0	0	3	0	1	3A	-	0	0	0	0	526	526	0.4	0
206	67	F	0	0	50.1	31.9	part solid GGN	2ｂ	0	0	2B	0	-	-	-	-	Ad	Ad	36	2a	0	0	0	0	0	1B	-	0	0	0	0	438	438	0.2	0
207	71	F	1	1230	87	100	pure solid	4	1	0	3A	0	4	1	0	3A	Ad	Ad	14	1b	1	0	1	0	1	1A2	-	0	0	0	0	57	57	0.8	0
208	66	M	0	780	38	100	pure solid	2a	0	0	1B	0	-	-	-	-	Ad	Ad	24	1c	0	0	0	0	1	1A3	UIP	0	0	0	0	512	512	2.4	0
209	64	M	0	0	11	18	part solid GGN	1a	0	0	1A	0	-	-	-	-	Ad	Ad	11	1b	0	0	0	0	0	1A2	-	0	0	0	0	379	379	0.1	1
210	69	M	0	0	25	84	part solid GGN	1ｂ	0	0	１A	0	-	-	-	-	Ad	Ad	25	1c	0	0	0	0	0	1A3	-	0	0	0	0	485	485	0.5	0
211	75	F	0	0	48	83.3	part solid GGN	2a	0	0	1A	0	-	-	-	-	Ad	Ad	34	2a	0	0	3	0	0	1B	-	0	0	0	0	472	472	0.2	0
212	63	M	0	860	15	0	pure GGN	1a	0	0	1A	0	-	-	-	-	Ad	Ad	12	1b	x	x	0	0	0	1A2	-	0	0	0	0	479	479	0.3	0
213	77	F	0	0	48	100	pure solid	3	0	0	2B	0	-	-	-	-	Sq	non-Ad	48	4	0	0	3	0	1	3A		0	3	1	0	453	162	0.5	0
214	73	M	0	500	19	100	pure solid	1a	0	0	1A	0	-	-	-	-	Ad	Ad	12	1b	0	0	0	0	0	1A2	-	0	0	0	0	480	480	0.5	0
215	77	M	0	1230	14	100	pure solid	1a	0	0	1A	0	-	-	-	-	Sq	non-Ad	13	1b	0	0	0	0	1	1A2	UIP?	0	0	0	0	195	195	1	0
216	69	F	0	600	19	71	part solid GGN	1a	0	0	1A	0	-	-	-	-	Ad	Ad	12	1b	0	0	0	0	0	1A2	-	0	0	0	0	374	374	0.1	0
217	68	M	1	960	45	100	pure solid	2a	0	0	1B	0	2a	0	0	1B	Sq	non-Ad	55	3	0	0	0	0	0	2B	-	0	0	0	0	476	476	0.4	0
218	64	F	0	0	33	100	pure solid	2a	0	0	1B	0	-	-	-	-	Ad	Ad	29	1c	0	0	2	0	0	1A3	-	1	2	1	1	319	260	0.3	0
219	85	F	0	0	33	48.4	part solid GGN	2a	0	0	1B	0	-	-	-	-	Ad	Ad	23	1c	0	0	0	0	0	1A3	-	0	0	0	0	393	393	2.1	0
220	65	M	0	1880	33	100	pure solid	2a	0	0	1B	0	-	-	-	-	Ad	Ad	115	4	0	0	0	0	0	3A	UIP	1	0	0	0	31	31	1.6	0
221	77	M	0	1080	22	100	pure solid	1b	0	0	1A	0	-	-	-	-	Sq	non-Ad	26	1c	0	0	1	0	1	1A3	UIP	1	3	1	0	295	169	0.5	0
222	62	F	0	0	10	0	pure GGN	1a	0	0	1A	0	-	-	-	-	Ad	Ad	10	1a	x	0	0	0	0	1A1	-	0	0	0	0	465	465	0.2	0
223	69	M	0	1290	45	0	pure GGN	2a	0	0	1B	0	-	-	-	-	Ad	Ad	36	2a	0	0	0	0	0	1B	-	0	0	0	0	421	421	0.3	0
224	59	F	0	0	23.2	31	part solid GGN	1a	0	0	1A	0	-	-	-	-	Ad	Ad	18	1b	0	0	0	0	0	1A2	-	0	0	0	0	365	365	0.5	0
226	45	F	0	0	40	70	part solid GGN	2a	0	0	1B	0	-	-	-	-	Ad	Ad	40	2a	0	0	1	0	0	1B	-	0	0	0	0	381	381	0.3	0
227	75	F	0	0	20	100	pure solid	1b	0	0	1A	0	-	-	-	-	Ad	Ad	20	1b	0	0	0	0	1	1A2	-	0	0	0	0	407	407	0.2	0
228	66	M	0	1200	21	100	pure solid	1a	0	0	1A	0	-	-	-	-	Sq	non-Ad	21	1c	0	0	0	0	0	1A3	-	0	0	0	0	379	379	0.4	0
229	77	M	0	940	25	56.2	part solid GGN	1a	0	0	1A	0	-	-	-	-	Ad	Ad	20	1b	0	0	0	0	0	1A2	-	0	0	0	0	333	333	1.1	0
230	73	M	0	1000	16.7	100	pure solid	１a	0	0	1A	0	-	-	-	-	Sq	non-Ad	10	1a	1	0	0	0	0	2B	-	0	0	0	0	374	374	0.8	0
231	86	M	0	1300	27	100	pure solid	1ｂ	1	0	２A	0	-	-	-	-	SCLC	non-Ad	24	1c	2	0	0	0	1	3A	UIP	0	0	0	0	445	445	0.4	0
232	79	F	0	0	86	100	pure solid	4	0	0	３A	0	-	-	-	-	Ad	Ad	93	4	0	0	0	0	0	3A	-	0	0	0	0	405	405	0.9	0
233	83	M	0	1060	57	100	pure solid	3	0	0	２B	0	-	-	-	-	Ad	Ad	40	2a	0	0	0	0	0	1B	-	0	0	0	0	434	434	0.3	0
234	75	M	0	0	21	15	part solid GGN	1mi	0	0	1A1	0	-	-	-	-	Ad	Ad	14	1b	0	0	0	0	0	1A2	-	0	0	0	0	365	365	0.4	0
235	85	M	0	640	13	100	pure solid	1b	0	0	1A2	0	-	-	-	-	Ad	Ad	8	1a	x	0	1	0	1	1A1	-	0	0	0	0	375	375	0.8	0
236	70	M	0	1250	67	100	pure solid	3	2	0	3B	0	-	-	-	-	Ad	Ad	55	3	1	0	1	0	1	3A	UIP	0	4	1	0	428	344	0.4	0
237	77	M	0	940	27	100	pure solid	1c	0	0	1A3	0	-	-	-	-	Ad	Ad	21	1c	1	0	2	0	1	2B	UIP	0	3	1	0	420	141	0.4	0
238	78	M	0	0	31	100	pure solid	2a	0	0	1B	0	-	-	-	-	Ad	Ad	36	2a	0	0	0	0	1	1B	-	0	4	1	0	428	142	0.1	1
239	55	F	0	0	17	100	pure solid	1b	0	0	1A2	0	-	-	-	-	Ad	Ad	15	1b	0	0	0	0	0	1A2	-	0	0	0	0	393	393	0.5	0
240	67	M	0	1350	15	100	pure solid	1b	0	0	1A2	0	-	-	-	-	Ad	Ad	17	1b	0	0	0	0	0	1A2	-	0	0	0	0	420	420	0.4	0
241	79	M	0	870	96	100	pure solid	4	0	0	3A	0	-	-	-	-	Ad	Ad	100	4	0	0	0	0	0	3A	-	1	4	1	1	405	192	1.1	0
242	74	M	0	200	23	52.2	part solid GGN	1b	0	0	1A2	0	-	-	-	-	Ad	Ad	20	1b	0	0	0	0	0	1A2	-	0	0	0	0	351	351	0.4	0
243	49	M	0	0	40.2	57	part solid GGN	1c	0	0	1A3	0	-	-	-	-	Ad	Ad	32	2a	0	0	0	0	0	1B	-	0	0	0	0	384	384	0.1	0
244	76	F	0	0	35	100	pure solid	2a	0	0	1B	0	-	-	-	-	Ad	Ad	28	1c	0	0	0	0	0	1A3	-	0	0	0	0	380	380	0.2	0
245	47	F	0	520	10	20	part solid GGN	1mi	0	0	1A1	0	-	-	-	-	Ad	Ad	12	1b	0	0	0	0	0	1A2	-	0	0	0	0	339	339	0.1	0
246	55	F	0	0	22	59	part solid GGN	1b	0	0	1A2	0	-	-	-	-	Ad	Ad		is						1A1	-	0	0	0	0	365	365	0.5	0
247	80	M	0	260	21	62	part solid GGN	1b	0	0	1A2	0	-	-	-	-	Ad	Ad	15	1b	0	0	0	0	0	1A2	-	0	0	0	0	412	412	2.1	0
248	70	F	1	560	24	100	pure solid	2a	2	0	3A	0	1c	2	0	3A	La	non-Ad	55	4	2	0	1	2	1	3A	-	1	0	0	0	46	46	1.2	0
249	72	F	0	0	13	100	pure solid	1b	0	0	1A2	0	-	-	-	-	Typial cartinoid	non-Ad	11	1b	0	0	2	0	1	1A2	-	0	0	0	0	388	388	0.3	1
250	49	F	0	30	9	66.7	part solid GGN	1a	0	0	1A1	0	-	-	-	-	Ad	Ad	9	1a	0	0	0	0	0	1A1	-	0	0	0	0	390	390	4.2	0
251	77	F	0	0	22	100	pure solid	1c	0	0	1A3	0	-	-	-	-	Ad	Ad	22	1c	0	0	0	0	0	1A3	-	0	0	0	0	373	373	1.9	0
252	77	M	0	0	9.9	42	part solid GGN	1mi	0	0	1A1	0	-	-	-	-	Ad	Ad	7	1a	x	0	0	0	0	1A1	-	0	0	0	0	269	269	1.3	0
253	75	M	0	1100	11	100	pure solid	1b	0	0	1A2	0	-	-	-	-	Ad	Ad	12	1b	x	0	0	0	0	1A2	-	0	4	1	0	393	370	1.5	0
254	66	M	0	150	16	50	part solid GGN	1a	0	0	1A1	0	-	-	-	-	Ad	Ad	10	1a	0	0	0	0	0	1A1	-	0	0	0	0	363	363	0.1	0
255	72	M	0	1020	44	100	pure solid	2b	0	0	2A	0	-	-	-	-	Sq	non-Ad	38	2a	0	0	0	0	0	1B	UIP	0	0	0	0	384	384	0.7	0
256	73	F	0	1040	25	100	pure solid	1ｃ	0	0	1A3	0	-	-	-	-	Ad	Ad	25	1c	1	0	1	0	0	2B	-	0	0	0	0	377	377	0.9	0
257	59	F	0	0	27	59	part solid GGN	1b	0	0	1A2	0	-	-	-	-	Ad	Ad	18	1b	0	0	0	0	0	1A2	-	0	0	0	0	367	367	0.1	0
258	69	F	0	0	37	100	pure solid	2a	0	0	1B	0	-	-	-	-	Ad	Ad	50	2b	0	0	0	0	0	2A	-	0	0	0	0	381	381	1.7	0
259	65	F	0	0	27	100	pure solid	1c	0	0	1A3	0	-	-	-	-	Ad	Ad	19	1b	0	0	0	0	0	1A2	-	0	0	0	0	361	361	0.3	0
260	69	M	0	960	17	100	pure solid	1b	0	0	1A2	0	-	-	-	-	Ad	Ad	46	2b	0	0	1	0	1	2A	UIP	0	0	0	0	365	365	0.2	0
261	69	F	0	0	130	100	pure solid	4	0	0	３A	0	-	-	-	-	Ad	Ad	14	4	0	0	0	0	0	3A	-	0	0	0	0	343	343	1.1	0
262	60	M	0	570	38	100	pure solid	2a	0	0	1B	0	-	-	-	-	Ad	Ad	36	2a	0	0	0	0	0	1B	-	0	0	0	0	337	337	0.3	0
